# Supplementary material for: Systematic Evaluation of the T30 Neurostimulator Treatment for Tinnitus: A Double-Blind Randomised Placebo-Controlled Trial with Open-Label Extension
Source: Brain Sci. 2022 Feb 26;12(3):317. doi: 10.3390/brainsci12030317 (PMC8946033; doi:10.3390/brainsci12030317)
Supplement: Supplementary file 1 [file brainsci-12-00317-s001.zip]

Archive with 1 entries (1 files):
- brainsci-1601157-supplementary.pdf
